# Supplementary material for: Allometry and growth of eight tree taxa in United Kingdom woodlands
Source: Sci Data. 2015 Mar 3;2:150006. doi: 10.1038/sdata.2015.6 (PMC4413227; doi:10.1038/sdata.2015.6)
Supplement: Supplementary file 1 [file sdata20156-isa1.zip]

Archive with 9 entries (9 files):
- i_Investigation.txt
- s_study_Evans.txt
- a_DBH_Evans.txt
- a_height_Evans.txt
- a_D10_Evans.txt
- a_CRad_Evans.txt
- a_CH_Evans.txt
- a_light_Evans.txt
- a_canopy_Evans.txt
