# Supplementary material for: Allometry and growth of eight tree taxa in United Kingdom woodlands
Source: Sci Data. 2015 Mar 3;2:150006. doi: 10.1038/sdata.2015.6 (PMC4413227; doi:10.1038/sdata.2015.6)
Supplement: Supplementary file 1 [file sdata20156-isa1.zip › a_DBH_Evans.txt]

Sample Name	Protocol REF	Protocol REF	Protocol REF	Parameter Value[instrument]	Assay Name	Raw Data File	Comment [Data Repository]	Comment [Data Record Accession]	Protocol REF	Derived Data File	Comment [Data Repository]	Comment [Data Record Accession]	Protocol REF	Derived Data File	Comment [Data Repository]	Comment [Data Record Accession]	Comment [Data Record URI]
ACERPS_W_sapling	Data collection	Measurement methods	Diameter at Breast Height (DBH)	measuring tape	ACERPS_W_sapling_DBH	data record 1	Dryad	doi:10.5061/dryad.2c1s7	Growth	data record 4	Dryad	doi:10.5061/dryad.2c1s7	Data analysis	data record 3	Dryad	doi:10.5061/dryad.2c1s7	http://dx.doi.org/10.5061/dryad.2c1s7
FRAXEX_W_sapling	Data collection	Measurement methods	Diameter at Breast Height (DBH)	measuring tape	FRAXEX_W_sapling_DBH	data record 1	Dryad	doi:10.5061/dryad.2c1s7	Growth	data record 4	Dryad	doi:10.5061/dryad.2c1s7	Data analysis	data record 3	Dryad	doi:10.5061/dryad.2c1s7	http://dx.doi.org/10.5061/dryad.2c1s7
QUERRO_W_sapling	Data collection	Measurement methods	Diameter at Breast Height (DBH)	measuring tape	QUERRO_W_sapling_DBH	data record 1	Dryad	doi:10.5061/dryad.2c1s7	Growth	data record 4	Dryad	doi:10.5061/dryad.2c1s7	Data analysis	data record 3	Dryad	doi:10.5061/dryad.2c1s7	http://dx.doi.org/10.5061/dryad.2c1s7
FAGUSY_W_sapling	Data collection	Measurement methods	Diameter at Breast Height (DBH)	measuring tape	FAGUSY_W_sapling_DBH	data record 1	Dryad	doi:10.5061/dryad.2c1s7	Growth	data record 4	Dryad	doi:10.5061/dryad.2c1s7	Data analysis	data record 3	Dryad	doi:10.5061/dryad.2c1s7	http://dx.doi.org/10.5061/dryad.2c1s7
CORYAV_W_sapling	Data collection	Measurement methods	Diameter at Breast Height (DBH)	measuring tape	CORYAV_W_sapling_DBH	data record 1	Dryad	doi:10.5061/dryad.2c1s7	Growth	data record 4	Dryad	doi:10.5061/dryad.2c1s7	Data analysis	data record 3	Dryad	doi:10.5061/dryad.2c1s7	http://dx.doi.org/10.5061/dryad.2c1s7
CRATMO_W_sapling	Data collection	Measurement methods	Diameter at Breast Height (DBH)	measuring tape	CRATMO_W_sapling_DBH	data record 1	Dryad	doi:10.5061/dryad.2c1s7	Growth	data record 4	Dryad	doi:10.5061/dryad.2c1s7	Data analysis	data record 3	Dryad	doi:10.5061/dryad.2c1s7	http://dx.doi.org/10.5061/dryad.2c1s7
ACERCA_W_sapling	Data collection	Measurement methods	Diameter at Breast Height (DBH)	measuring tape	ACERCA_W_sapling_DBH	data record 1	Dryad	doi:10.5061/dryad.2c1s7	Growth	data record 4	Dryad	doi:10.5061/dryad.2c1s7	Data analysis	data record 3	Dryad	doi:10.5061/dryad.2c1s7	http://dx.doi.org/10.5061/dryad.2c1s7
BETUSP_W_sapling	Data collection	Measurement methods	Diameter at Breast Height (DBH)	measuring tape	BETUSP_W_sapling_DBH	data record 1	Dryad	doi:10.5061/dryad.2c1s7	Growth	data record 4	Dryad	doi:10.5061/dryad.2c1s7	Data analysis	data record 3	Dryad	doi:10.5061/dryad.2c1s7	http://dx.doi.org/10.5061/dryad.2c1s7
ACERPS_AH_sapling	Data collection	Measurement methods	Diameter at Breast Height (DBH)	measuring tape	ACERPS_AH_sapling_DBH	data record 1	Dryad	doi:10.5061/dryad.2c1s7	Growth	data record 5	Dryad	doi:10.5061/dryad.2c1s7	Data analysis	data record 3	Dryad	doi:10.5061/dryad.2c1s7	http://dx.doi.org/10.5061/dryad.2c1s7
FRAXEX_AH_sapling	Data collection	Measurement methods	Diameter at Breast Height (DBH)	measuring tape	FRAXEX_AH_sapling_DBH	data record 1	Dryad	doi:10.5061/dryad.2c1s7	Growth	data record 5	Dryad	doi:10.5061/dryad.2c1s7	Data analysis	data record 3	Dryad	doi:10.5061/dryad.2c1s7	http://dx.doi.org/10.5061/dryad.2c1s7
QUERRO_AH_sapling	Data collection	Measurement methods	Diameter at Breast Height (DBH)	measuring tape	QUERRO_AH_sapling_DBH	data record 1	Dryad	doi:10.5061/dryad.2c1s7	Growth	data record 5	Dryad	doi:10.5061/dryad.2c1s7	Data analysis	data record 3	Dryad	doi:10.5061/dryad.2c1s7	http://dx.doi.org/10.5061/dryad.2c1s7
FAGUSY_AH_sapling	Data collection	Measurement methods	Diameter at Breast Height (DBH)	measuring tape	FAGUSY_AH_sapling_DBH	data record 1	Dryad	doi:10.5061/dryad.2c1s7	Growth	data record 5	Dryad	doi:10.5061/dryad.2c1s7	Data analysis	data record 3	Dryad	doi:10.5061/dryad.2c1s7	http://dx.doi.org/10.5061/dryad.2c1s7
CORYAV_AH_sapling	Data collection	Measurement methods	Diameter at Breast Height (DBH)	measuring tape	CORYAV_AH_sapling_DBH	data record 1	Dryad	doi:10.5061/dryad.2c1s7	Growth	data record 5	Dryad	doi:10.5061/dryad.2c1s7	Data analysis	data record 3	Dryad	doi:10.5061/dryad.2c1s7	http://dx.doi.org/10.5061/dryad.2c1s7
CRATMO_AH_sapling	Data collection	Measurement methods	Diameter at Breast Height (DBH)	measuring tape	CRATMO_AH_sapling_DBH	data record 1	Dryad	doi:10.5061/dryad.2c1s7	Growth	data record 5	Dryad	doi:10.5061/dryad.2c1s7	Data analysis	data record 3	Dryad	doi:10.5061/dryad.2c1s7	http://dx.doi.org/10.5061/dryad.2c1s7
ACERCA_AH_sapling	Data collection	Measurement methods	Diameter at Breast Height (DBH)	measuring tape	ACERCA_AH_sapling_DBH	data record 1	Dryad	doi:10.5061/dryad.2c1s7	Growth	data record 5	Dryad	doi:10.5061/dryad.2c1s7	Data analysis	data record 3	Dryad	doi:10.5061/dryad.2c1s7	http://dx.doi.org/10.5061/dryad.2c1s7
BETUSP_AH_sapling	Data collection	Measurement methods	Diameter at Breast Height (DBH)	measuring tape	BETUSP_AH_sapling_DBH	data record 1	Dryad	doi:10.5061/dryad.2c1s7	Growth	data record 5	Dryad	doi:10.5061/dryad.2c1s7	Data analysis	data record 3	Dryad	doi:10.5061/dryad.2c1s7	http://dx.doi.org/10.5061/dryad.2c1s7
ACERPS_OXF_sapling	Data collection	Measurement methods	Diameter at Breast Height (DBH)	measuring tape	ACERPS_OXF_sapling_DBH	data record 1	Dryad	doi:10.5061/dryad.2c1s7	Growth	data record 4	Dryad	doi:10.5061/dryad.2c1s7					http://dx.doi.org/10.5061/dryad.2c1s7
FRAXEX_OXF_sapling	Data collection	Measurement methods	Diameter at Breast Height (DBH)	measuring tape	FRAXEX_OXF_sapling_DBH	data record 1	Dryad	doi:10.5061/dryad.2c1s7	Growth	data record 4	Dryad	doi:10.5061/dryad.2c1s7					http://dx.doi.org/10.5061/dryad.2c1s7
QUERRO_OXF_sapling	Data collection	Measurement methods	Diameter at Breast Height (DBH)	measuring tape	QUERRO_OXF_sapling_DBH	data record 1	Dryad	doi:10.5061/dryad.2c1s7	Growth	data record 4	Dryad	doi:10.5061/dryad.2c1s7					http://dx.doi.org/10.5061/dryad.2c1s7
FAGUSY_OXF_sapling	Data collection	Measurement methods	Diameter at Breast Height (DBH)	measuring tape	FAGUSY_OXF_sapling_DBH	data record 1	Dryad	doi:10.5061/dryad.2c1s7	Growth	data record 4	Dryad	doi:10.5061/dryad.2c1s7					http://dx.doi.org/10.5061/dryad.2c1s7
CORYAV_OXF_sapling	Data collection	Measurement methods	Diameter at Breast Height (DBH)	measuring tape	CORYAV_OXF_sapling_DBH	data record 1	Dryad	doi:10.5061/dryad.2c1s7	Growth	data record 4	Dryad	doi:10.5061/dryad.2c1s7					http://dx.doi.org/10.5061/dryad.2c1s7
CRATMO_OXF_sapling	Data collection	Measurement methods	Diameter at Breast Height (DBH)	measuring tape	CRATMO_OXF_sapling_DBH	data record 1	Dryad	doi:10.5061/dryad.2c1s7	Growth	data record 4	Dryad	doi:10.5061/dryad.2c1s7					http://dx.doi.org/10.5061/dryad.2c1s7
ACERCA_OXF_sapling	Data collection	Measurement methods	Diameter at Breast Height (DBH)	measuring tape	ACERCA_OXF_sapling_DBH	data record 1	Dryad	doi:10.5061/dryad.2c1s7	Growth	data record 4	Dryad	doi:10.5061/dryad.2c1s7					http://dx.doi.org/10.5061/dryad.2c1s7
BETUSP_OXF_sapling	Data collection	Measurement methods	Diameter at Breast Height (DBH)	measuring tape	BETUSP_OXF_sapling_DBH	data record 1	Dryad	doi:10.5061/dryad.2c1s7	Growth	data record 4	Dryad	doi:10.5061/dryad.2c1s7					http://dx.doi.org/10.5061/dryad.2c1s7
ACERPS_W_adult	Data collection	Measurement methods	Diameter at Breast Height (DBH)	measuring tape	ACERPS_W_adult_DBH	data record 2	Dryad	doi:10.5061/dryad.2c1s7	Growth	data record 5	Dryad	doi:10.5061/dryad.2c1s7	Data analysis	data record 3	Dryad	doi:10.5061/dryad.2c1s7	http://dx.doi.org/10.5061/dryad.2c1s7
FRAXEX_W_adult	Data collection	Measurement methods	Diameter at Breast Height (DBH)	measuring tape	FRAXEX_W_adult_DBH	data record 2	Dryad	doi:10.5061/dryad.2c1s7	Growth	data record 5	Dryad	doi:10.5061/dryad.2c1s7	Data analysis	data record 3	Dryad	doi:10.5061/dryad.2c1s7	http://dx.doi.org/10.5061/dryad.2c1s7
QUERRO_W_adult	Data collection	Measurement methods	Diameter at Breast Height (DBH)	measuring tape	QUERRO_W_adult_DBH	data record 2	Dryad	doi:10.5061/dryad.2c1s7	Growth	data record 5	Dryad	doi:10.5061/dryad.2c1s7	Data analysis	data record 3	Dryad	doi:10.5061/dryad.2c1s7	http://dx.doi.org/10.5061/dryad.2c1s7
FAGUSY_W_adult	Data collection	Measurement methods	Diameter at Breast Height (DBH)	measuring tape	FAGUSY_W_adult_DBH	data record 2	Dryad	doi:10.5061/dryad.2c1s7	Growth	data record 5	Dryad	doi:10.5061/dryad.2c1s7	Data analysis	data record 3	Dryad	doi:10.5061/dryad.2c1s7	http://dx.doi.org/10.5061/dryad.2c1s7
CORYAV_W_adult	Data collection	Measurement methods	Diameter at Breast Height (DBH)	measuring tape	CORYAV_W_adult_DBH	data record 2	Dryad	doi:10.5061/dryad.2c1s7	Growth	data record 5	Dryad	doi:10.5061/dryad.2c1s7	Data analysis	data record 3	Dryad	doi:10.5061/dryad.2c1s7	http://dx.doi.org/10.5061/dryad.2c1s7
CRATMO_W_adult	Data collection	Measurement methods	Diameter at Breast Height (DBH)	measuring tape	CRATMO_W_adult_DBH	data record 2	Dryad	doi:10.5061/dryad.2c1s7	Growth	data record 5	Dryad	doi:10.5061/dryad.2c1s7	Data analysis	data record 3	Dryad	doi:10.5061/dryad.2c1s7	http://dx.doi.org/10.5061/dryad.2c1s7
ACERCA_W_adult	Data collection	Measurement methods	Diameter at Breast Height (DBH)	measuring tape	ACERCA_W_adult_DBH	data record 2	Dryad	doi:10.5061/dryad.2c1s7	Growth	data record 5	Dryad	doi:10.5061/dryad.2c1s7	Data analysis	data record 3	Dryad	doi:10.5061/dryad.2c1s7	http://dx.doi.org/10.5061/dryad.2c1s7
BETUSP_W_adult	Data collection	Measurement methods	Diameter at Breast Height (DBH)	measuring tape	BETUSP_W_adult_DBH	data record 2	Dryad	doi:10.5061/dryad.2c1s7	Growth	data record 5	Dryad	doi:10.5061/dryad.2c1s7	Data analysis	data record 3	Dryad	doi:10.5061/dryad.2c1s7	http://dx.doi.org/10.5061/dryad.2c1s7
ACERPS_AH_adult	Data collection	Measurement methods	Diameter at Breast Height (DBH)	measuring tape	ACERPS_AH_adult_DBH	data record 2	Dryad	doi:10.5061/dryad.2c1s7	Growth	data record 5	Dryad	doi:10.5061/dryad.2c1s7	Data analysis	data record 3	Dryad	doi:10.5061/dryad.2c1s7	http://dx.doi.org/10.5061/dryad.2c1s7
FRAXEX_AH_adult	Data collection	Measurement methods	Diameter at Breast Height (DBH)	measuring tape	FRAXEX_AH_adult_DBH	data record 2	Dryad	doi:10.5061/dryad.2c1s7	Growth	data record 5	Dryad	doi:10.5061/dryad.2c1s7	Data analysis	data record 3	Dryad	doi:10.5061/dryad.2c1s7	http://dx.doi.org/10.5061/dryad.2c1s7
QUERRO_AH_adult	Data collection	Measurement methods	Diameter at Breast Height (DBH)	measuring tape	QUERRO_AH_adult_DBH	data record 2	Dryad	doi:10.5061/dryad.2c1s7	Growth	data record 5	Dryad	doi:10.5061/dryad.2c1s7	Data analysis	data record 3	Dryad	doi:10.5061/dryad.2c1s7	http://dx.doi.org/10.5061/dryad.2c1s7
FAGUSY_AH_adult	Data collection	Measurement methods	Diameter at Breast Height (DBH)	measuring tape	FAGUSY_AH_adult_DBH	data record 2	Dryad	doi:10.5061/dryad.2c1s7	Growth	data record 5	Dryad	doi:10.5061/dryad.2c1s7	Data analysis	data record 3	Dryad	doi:10.5061/dryad.2c1s7	http://dx.doi.org/10.5061/dryad.2c1s7
CORYAV_AH_adult	Data collection	Measurement methods	Diameter at Breast Height (DBH)	measuring tape	CORYAV_AH_adult_DBH	data record 2	Dryad	doi:10.5061/dryad.2c1s7	Growth	data record 5	Dryad	doi:10.5061/dryad.2c1s7	Data analysis	data record 3	Dryad	doi:10.5061/dryad.2c1s7	http://dx.doi.org/10.5061/dryad.2c1s7
CRATMO_AH_adult	Data collection	Measurement methods	Diameter at Breast Height (DBH)	measuring tape	CRATMO_AH_adult_DBH	data record 2	Dryad	doi:10.5061/dryad.2c1s7	Growth	data record 5	Dryad	doi:10.5061/dryad.2c1s7	Data analysis	data record 3	Dryad	doi:10.5061/dryad.2c1s7	http://dx.doi.org/10.5061/dryad.2c1s7
ACERCA_AH_adult	Data collection	Measurement methods	Diameter at Breast Height (DBH)	measuring tape	ACERCA_AH_adult_DBH	data record 2	Dryad	doi:10.5061/dryad.2c1s7	Growth	data record 5	Dryad	doi:10.5061/dryad.2c1s7	Data analysis	data record 3	Dryad	doi:10.5061/dryad.2c1s7	http://dx.doi.org/10.5061/dryad.2c1s7
BETUSP_AH_adult	Data collection	Measurement methods	Diameter at Breast Height (DBH)	measuring tape	BETUSP_AH_adult_DBH	data record 2	Dryad	doi:10.5061/dryad.2c1s7	Growth	data record 5	Dryad	doi:10.5061/dryad.2c1s7	Data analysis	data record 3	Dryad	doi:10.5061/dryad.2c1s7	http://dx.doi.org/10.5061/dryad.2c1s7
ACERPS_OXF_adult	Data collection	Measurement methods	Diameter at Breast Height (DBH)	measuring tape	ACERPS_OXF_adult_DBH	data record 2	Dryad	doi:10.5061/dryad.2c1s7	Growth	data record 5	Dryad	doi:10.5061/dryad.2c1s7					http://dx.doi.org/10.5061/dryad.2c1s7
FRAXEX_OXF_adult	Data collection	Measurement methods	Diameter at Breast Height (DBH)	measuring tape	FRAXEX_OXF_adult_DBH	data record 2	Dryad	doi:10.5061/dryad.2c1s7	Growth	data record 5	Dryad	doi:10.5061/dryad.2c1s7					http://dx.doi.org/10.5061/dryad.2c1s7
QUERRO_OXF_adult	Data collection	Measurement methods	Diameter at Breast Height (DBH)	measuring tape	QUERRO_OXF_adult_DBH	data record 2	Dryad	doi:10.5061/dryad.2c1s7	Growth	data record 5	Dryad	doi:10.5061/dryad.2c1s7					http://dx.doi.org/10.5061/dryad.2c1s7
FAGUSY_OXF_adult	Data collection	Measurement methods	Diameter at Breast Height (DBH)	measuring tape	FAGUSY_OXF_adult_DBH	data record 2	Dryad	doi:10.5061/dryad.2c1s7	Growth	data record 5	Dryad	doi:10.5061/dryad.2c1s7					http://dx.doi.org/10.5061/dryad.2c1s7
CORYAV_OXF_adult	Data collection	Measurement methods	Diameter at Breast Height (DBH)	measuring tape	CORYAV_OXF_adult_DBH	data record 2	Dryad	doi:10.5061/dryad.2c1s7	Growth	data record 5	Dryad	doi:10.5061/dryad.2c1s7					http://dx.doi.org/10.5061/dryad.2c1s7
CRATMO_OXF_adult	Data collection	Measurement methods	Diameter at Breast Height (DBH)	measuring tape	CRATMO_OXF_adult_DBH	data record 2	Dryad	doi:10.5061/dryad.2c1s7	Growth	data record 5	Dryad	doi:10.5061/dryad.2c1s7					http://dx.doi.org/10.5061/dryad.2c1s7
ACERCA_OXF_adult	Data collection	Measurement methods	Diameter at Breast Height (DBH)	measuring tape	ACERCA_OXF_adult_DBH	data record 2	Dryad	doi:10.5061/dryad.2c1s7	Growth	data record 5	Dryad	doi:10.5061/dryad.2c1s7					http://dx.doi.org/10.5061/dryad.2c1s7
BETUSP_OXF_adult	Data collection	Measurement methods	Diameter at Breast Height (DBH)	measuring tape	BETUSP_OXF_adult_DBH	data record 2	Dryad	doi:10.5061/dryad.2c1s7	Growth	data record 5	Dryad	doi:10.5061/dryad.2c1s7					http://dx.doi.org/10.5061/dryad.2c1s7
