# Supplementary material for: Allometry and growth of eight tree taxa in United Kingdom woodlands
Source: Sci Data. 2015 Mar 3;2:150006. doi: 10.1038/sdata.2015.6 (PMC4413227; doi:10.1038/sdata.2015.6)
Supplement: Supplementary file 1 [file sdata20156-isa1.zip › a_height_Evans.txt]

Sample Name	Protocol REF	Protocol REF	Protocol REF	Parameter Value[instrument]	Parameter Value[manufacturer]	Assay Name	Raw Data File	Comment [Data Repository]	Comment [Data Record Accession]	Protocol REF	Derived Data File	Comment [Data Repository]	Comment [Data Record Accession]	Comment [Data Record URI]
ACERPS_W_sapling	Data collection	Measurement methods	Height (H)	Hypsometer		ACERPS_W_sapling_H	data record 1	Dryad	doi:10.5061/dryad.2c1s7	Data analysis	data record 3	Dryad	doi:10.5061/dryad.2c1s7	http://dx.doi.org/10.5061/dryad.2c1s7
FRAXEX_W_sapling	Data collection	Measurement methods	Height (H)	Hypsometer		FRAXEX_W_sapling_H	data record 1	Dryad	doi:10.5061/dryad.2c1s7	Data analysis	data record 3	Dryad	doi:10.5061/dryad.2c1s7	http://dx.doi.org/10.5061/dryad.2c1s7
QUERRO_W_sapling	Data collection	Measurement methods	Height (H)	Hypsometer		QUERRO_W_sapling_H	data record 1	Dryad	doi:10.5061/dryad.2c1s7	Data analysis	data record 3	Dryad	doi:10.5061/dryad.2c1s7	http://dx.doi.org/10.5061/dryad.2c1s7
FAGUSY_W_sapling	Data collection	Measurement methods	Height (H)	Hypsometer		FAGUSY_W_sapling_H	data record 1	Dryad	doi:10.5061/dryad.2c1s7	Data analysis	data record 3	Dryad	doi:10.5061/dryad.2c1s7	http://dx.doi.org/10.5061/dryad.2c1s7
CORYAV_W_sapling	Data collection	Measurement methods	Height (H)	Hypsometer		CORYAV_W_sapling_H	data record 1	Dryad	doi:10.5061/dryad.2c1s7	Data analysis	data record 3	Dryad	doi:10.5061/dryad.2c1s7	http://dx.doi.org/10.5061/dryad.2c1s7
CRATMO_W_sapling	Data collection	Measurement methods	Height (H)	Hypsometer		CRATMO_W_sapling_H	data record 1	Dryad	doi:10.5061/dryad.2c1s7	Data analysis	data record 3	Dryad	doi:10.5061/dryad.2c1s7	http://dx.doi.org/10.5061/dryad.2c1s7
ACERCA_W_sapling	Data collection	Measurement methods	Height (H)	Hypsometer		ACERCA_W_sapling_H	data record 1	Dryad	doi:10.5061/dryad.2c1s7	Data analysis	data record 3	Dryad	doi:10.5061/dryad.2c1s7	http://dx.doi.org/10.5061/dryad.2c1s7
BETUSP_W_sapling	Data collection	Measurement methods	Height (H)	Hypsometer		BETUSP_W_sapling_H	data record 1	Dryad	doi:10.5061/dryad.2c1s7	Data analysis	data record 3	Dryad	doi:10.5061/dryad.2c1s7	http://dx.doi.org/10.5061/dryad.2c1s7
ACERPS_AH_sapling	Data collection	Measurement methods	Height (H)	Laser Vertex	Haglof Vertex III, Långsele, Sweden	ACERPS_AH_sapling_H	data record 1	Dryad	doi:10.5061/dryad.2c1s7	Data analysis	data record 3	Dryad	doi:10.5061/dryad.2c1s7	http://dx.doi.org/10.5061/dryad.2c1s7
FRAXEX_AH_sapling	Data collection	Measurement methods	Height (H)	Laser Vertex	Haglof Vertex III, Långsele, Sweden	FRAXEX_AH_sapling_H	data record 1	Dryad	doi:10.5061/dryad.2c1s7	Data analysis	data record 3	Dryad	doi:10.5061/dryad.2c1s7	http://dx.doi.org/10.5061/dryad.2c1s7
QUERRO_AH_sapling	Data collection	Measurement methods	Height (H)	Laser Vertex	Haglof Vertex III, Långsele, Sweden	QUERRO_AH_sapling_H	data record 1	Dryad	doi:10.5061/dryad.2c1s7	Data analysis	data record 3	Dryad	doi:10.5061/dryad.2c1s7	http://dx.doi.org/10.5061/dryad.2c1s7
FAGUSY_AH_sapling	Data collection	Measurement methods	Height (H)	Laser Vertex	Haglof Vertex III, Långsele, Sweden	FAGUSY_AH_sapling_H	data record 1	Dryad	doi:10.5061/dryad.2c1s7	Data analysis	data record 3	Dryad	doi:10.5061/dryad.2c1s7	http://dx.doi.org/10.5061/dryad.2c1s7
CORYAV_AH_sapling	Data collection	Measurement methods	Height (H)	Laser Vertex	Haglof Vertex III, Långsele, Sweden	CORYAV_AH_sapling_H	data record 1	Dryad	doi:10.5061/dryad.2c1s7	Data analysis	data record 3	Dryad	doi:10.5061/dryad.2c1s7	http://dx.doi.org/10.5061/dryad.2c1s7
CRATMO_AH_sapling	Data collection	Measurement methods	Height (H)	Laser Vertex	Haglof Vertex III, Långsele, Sweden	CRATMO_AH_sapling_H	data record 1	Dryad	doi:10.5061/dryad.2c1s7	Data analysis	data record 3	Dryad	doi:10.5061/dryad.2c1s7	http://dx.doi.org/10.5061/dryad.2c1s7
ACERCA_AH_sapling	Data collection	Measurement methods	Height (H)	Laser Vertex	Haglof Vertex III, Långsele, Sweden	ACERCA_AH_sapling_H	data record 1	Dryad	doi:10.5061/dryad.2c1s7	Data analysis	data record 3	Dryad	doi:10.5061/dryad.2c1s7	http://dx.doi.org/10.5061/dryad.2c1s7
BETUSP_AH_sapling	Data collection	Measurement methods	Height (H)	Laser Vertex	Haglof Vertex III, Långsele, Sweden	BETUSP_AH_sapling_H	data record 1	Dryad	doi:10.5061/dryad.2c1s7	Data analysis	data record 3	Dryad	doi:10.5061/dryad.2c1s7	http://dx.doi.org/10.5061/dryad.2c1s7
ACERPS_OXF_sapling	Data collection	Measurement methods	Height (H)	Laser Range Meter	Hilti PD40, Hilti, 4 Schaan, Liechtenstein	ACERPS_OXF_sapling_H	data record 1	Dryad	doi:10.5061/dryad.2c1s7					http://dx.doi.org/10.5061/dryad.2c1s7
FRAXEX_OXF_sapling	Data collection	Measurement methods	Height (H)	Laser Range Meter	Hilti PD40, Hilti, 4 Schaan, Liechtenstein	FRAXEX_OXF_sapling_H	data record 1	Dryad	doi:10.5061/dryad.2c1s7					http://dx.doi.org/10.5061/dryad.2c1s7
QUERRO_OXF_sapling	Data collection	Measurement methods	Height (H)	Laser Range Meter	Hilti PD40, Hilti, 4 Schaan, Liechtenstein	QUERRO_OXF_sapling_H	data record 1	Dryad	doi:10.5061/dryad.2c1s7					http://dx.doi.org/10.5061/dryad.2c1s7
FAGUSY_OXF_sapling	Data collection	Measurement methods	Height (H)	Laser Range Meter	Hilti PD40, Hilti, 4 Schaan, Liechtenstein	FAGUSY_OXF_sapling_H	data record 1	Dryad	doi:10.5061/dryad.2c1s7					http://dx.doi.org/10.5061/dryad.2c1s7
CORYAV_OXF_sapling	Data collection	Measurement methods	Height (H)	Laser Range Meter	Hilti PD40, Hilti, 4 Schaan, Liechtenstein	CORYAV_OXF_sapling_H	data record 1	Dryad	doi:10.5061/dryad.2c1s7					http://dx.doi.org/10.5061/dryad.2c1s7
CRATMO_OXF_sapling	Data collection	Measurement methods	Height (H)	Laser Range Meter	Hilti PD40, Hilti, 4 Schaan, Liechtenstein	CRATMO_OXF_sapling_H	data record 1	Dryad	doi:10.5061/dryad.2c1s7					http://dx.doi.org/10.5061/dryad.2c1s7
ACERCA_OXF_sapling	Data collection	Measurement methods	Height (H)	Laser Range Meter	Hilti PD40, Hilti, 4 Schaan, Liechtenstein	ACERCA_OXF_sapling_H	data record 1	Dryad	doi:10.5061/dryad.2c1s7					http://dx.doi.org/10.5061/dryad.2c1s7
BETUSP_OXF_sapling	Data collection	Measurement methods	Height (H)	Laser Range Meter	Hilti PD40, Hilti, 4 Schaan, Liechtenstein	BETUSP_OXF_sapling_H	data record 1	Dryad	doi:10.5061/dryad.2c1s7					http://dx.doi.org/10.5061/dryad.2c1s7
ACERPS_W_adult	Data collection	Measurement methods	Height (H)	Hypsometer		ACERPS_W_adult_H	data record 2	Dryad	doi:10.5061/dryad.2c1s7	Data analysis	data record 3	Dryad	doi:10.5061/dryad.2c1s7	http://dx.doi.org/10.5061/dryad.2c1s7
FRAXEX_W_adult	Data collection	Measurement methods	Height (H)	Hypsometer		FRAXEX_W_adult_H	data record 2	Dryad	doi:10.5061/dryad.2c1s7	Data analysis	data record 3	Dryad	doi:10.5061/dryad.2c1s7	http://dx.doi.org/10.5061/dryad.2c1s7
QUERRO_W_adult	Data collection	Measurement methods	Height (H)	Hypsometer		QUERRO_W_adult_H	data record 2	Dryad	doi:10.5061/dryad.2c1s7	Data analysis	data record 3	Dryad	doi:10.5061/dryad.2c1s7	http://dx.doi.org/10.5061/dryad.2c1s7
FAGUSY_W_adult	Data collection	Measurement methods	Height (H)	Hypsometer		FAGUSY_W_adult_H	data record 2	Dryad	doi:10.5061/dryad.2c1s7	Data analysis	data record 3	Dryad	doi:10.5061/dryad.2c1s7	http://dx.doi.org/10.5061/dryad.2c1s7
CORYAV_W_adult	Data collection	Measurement methods	Height (H)	Hypsometer		CORYAV_W_adult_H	data record 2	Dryad	doi:10.5061/dryad.2c1s7	Data analysis	data record 3	Dryad	doi:10.5061/dryad.2c1s7	http://dx.doi.org/10.5061/dryad.2c1s7
CRATMO_W_adult	Data collection	Measurement methods	Height (H)	Hypsometer		CRATMO_W_adult_H	data record 2	Dryad	doi:10.5061/dryad.2c1s7	Data analysis	data record 3	Dryad	doi:10.5061/dryad.2c1s7	http://dx.doi.org/10.5061/dryad.2c1s7
ACERCA_W_adult	Data collection	Measurement methods	Height (H)	Hypsometer		ACERCA_W_adult_H	data record 2	Dryad	doi:10.5061/dryad.2c1s7	Data analysis	data record 3	Dryad	doi:10.5061/dryad.2c1s7	http://dx.doi.org/10.5061/dryad.2c1s7
BETUSP_W_adult	Data collection	Measurement methods	Height (H)	Hypsometer		BETUSP_W_adult_H	data record 2	Dryad	doi:10.5061/dryad.2c1s7	Data analysis	data record 3	Dryad	doi:10.5061/dryad.2c1s7	http://dx.doi.org/10.5061/dryad.2c1s7
ACERPS_AH_adult	Data collection	Measurement methods	Height (H)	Laser Vertex	Haglof Vertex III, Långsele, Sweden	ACERPS_AH_adult_H	data record 2	Dryad	doi:10.5061/dryad.2c1s7	Data analysis	data record 3	Dryad	doi:10.5061/dryad.2c1s7	http://dx.doi.org/10.5061/dryad.2c1s7
FRAXEX_AH_adult	Data collection	Measurement methods	Height (H)	Laser Vertex	Haglof Vertex III, Långsele, Sweden	FRAXEX_AH_adult_H	data record 2	Dryad	doi:10.5061/dryad.2c1s7	Data analysis	data record 3	Dryad	doi:10.5061/dryad.2c1s7	http://dx.doi.org/10.5061/dryad.2c1s7
QUERRO_AH_adult	Data collection	Measurement methods	Height (H)	Laser Vertex	Haglof Vertex III, Långsele, Sweden	QUERRO_AH_adult_H	data record 2	Dryad	doi:10.5061/dryad.2c1s7	Data analysis	data record 3	Dryad	doi:10.5061/dryad.2c1s7	http://dx.doi.org/10.5061/dryad.2c1s7
FAGUSY_AH_adult	Data collection	Measurement methods	Height (H)	Laser Vertex	Haglof Vertex III, Långsele, Sweden	FAGUSY_AH_adult_H	data record 2	Dryad	doi:10.5061/dryad.2c1s7	Data analysis	data record 3	Dryad	doi:10.5061/dryad.2c1s7	http://dx.doi.org/10.5061/dryad.2c1s7
CORYAV_AH_adult	Data collection	Measurement methods	Height (H)	Laser Vertex	Haglof Vertex III, Långsele, Sweden	CORYAV_AH_adult_H	data record 2	Dryad	doi:10.5061/dryad.2c1s7	Data analysis	data record 3	Dryad	doi:10.5061/dryad.2c1s7	http://dx.doi.org/10.5061/dryad.2c1s7
CRATMO_AH_adult	Data collection	Measurement methods	Height (H)	Laser Vertex	Haglof Vertex III, Långsele, Sweden	CRATMO_AH_adult_H	data record 2	Dryad	doi:10.5061/dryad.2c1s7	Data analysis	data record 3	Dryad	doi:10.5061/dryad.2c1s7	http://dx.doi.org/10.5061/dryad.2c1s7
ACERCA_AH_adult	Data collection	Measurement methods	Height (H)	Laser Vertex	Haglof Vertex III, Långsele, Sweden	ACERCA_AH_adult_H	data record 2	Dryad	doi:10.5061/dryad.2c1s7	Data analysis	data record 3	Dryad	doi:10.5061/dryad.2c1s7	http://dx.doi.org/10.5061/dryad.2c1s7
BETUSP_AH_adult	Data collection	Measurement methods	Height (H)	Laser Vertex	Haglof Vertex III, Långsele, Sweden	BETUSP_AH_adult_H	data record 2	Dryad	doi:10.5061/dryad.2c1s7	Data analysis	data record 3	Dryad	doi:10.5061/dryad.2c1s7	http://dx.doi.org/10.5061/dryad.2c1s7
