# Supplementary material for: Allometry and growth of eight tree taxa in United Kingdom woodlands
Source: Sci Data. 2015 Mar 3;2:150006. doi: 10.1038/sdata.2015.6 (PMC4413227; doi:10.1038/sdata.2015.6)
Supplement: Supplementary file 1 [file sdata20156-isa1.zip › a_light_Evans.txt]

Sample Name	Protocol REF	Protocol REF	Protocol REF	Parameter Value[instrument]	Parameter Value[manufacturer]	Parameter Value[datalogger instrument]	Parameter Value[datalogger manufacturer]	Comment[measurement date]	Protocol REF	Assay Name	Raw Data File	Comment [Data Repository]	Comment [Data Record Accession]	Comment [Data Record URI]
ACERPS_W_sapling	Data collection	Measurement methods	Light environment (L)	PAR Quantum sensor	Skye Instruments Ltd, Llandrindod Wells, United Kingdom	SDL5050 DataHog 2	Skye Instruments Ltd, Llandrindod Wells, United Kingdom	September 2012	Data analysis	ACERPS_W_sapling_L	data record 7	Dryad	doi:10.5061/dryad.2c1s7	http://dx.doi.org/10.5061/dryad.2c1s7
FRAXEX_W_sapling	Data collection	Measurement methods	Light environment (L)	PAR Quantum sensor	Skye Instruments Ltd, Llandrindod Wells, United Kingdom	SDL5050 DataHog 2	Skye Instruments Ltd, Llandrindod Wells, United Kingdom	September 2012	Data analysis	FRAXEX_W_sapling_L	data record 7	Dryad	doi:10.5061/dryad.2c1s7	http://dx.doi.org/10.5061/dryad.2c1s7
QUERRO_W_sapling	Data collection	Measurement methods	Light environment (L)	PAR Quantum sensor	Skye Instruments Ltd, Llandrindod Wells, United Kingdom	SDL5050 DataHog 2	Skye Instruments Ltd, Llandrindod Wells, United Kingdom	September 2012	Data analysis	QUERRO_W_sapling_L	data record 7	Dryad	doi:10.5061/dryad.2c1s7	http://dx.doi.org/10.5061/dryad.2c1s7
FAGUSY_W_sapling	Data collection	Measurement methods	Light environment (L)	PAR Quantum sensor	Skye Instruments Ltd, Llandrindod Wells, United Kingdom	SDL5050 DataHog 2	Skye Instruments Ltd, Llandrindod Wells, United Kingdom	September 2012	Data analysis	FAGUSY_W_sapling_L	data record 7	Dryad	doi:10.5061/dryad.2c1s7	http://dx.doi.org/10.5061/dryad.2c1s7
CORYAV_W_sapling	Data collection	Measurement methods	Light environment (L)	PAR Quantum sensor	Skye Instruments Ltd, Llandrindod Wells, United Kingdom	SDL5050 DataHog 2	Skye Instruments Ltd, Llandrindod Wells, United Kingdom	September 2012	Data analysis	CORYAV_W_sapling_L	data record 7	Dryad	doi:10.5061/dryad.2c1s7	http://dx.doi.org/10.5061/dryad.2c1s7
CRATMO_W_sapling	Data collection	Measurement methods	Light environment (L)	PAR Quantum sensor	Skye Instruments Ltd, Llandrindod Wells, United Kingdom	SDL5050 DataHog 2	Skye Instruments Ltd, Llandrindod Wells, United Kingdom	September 2012	Data analysis	CRATMO_W_sapling_L	data record 7	Dryad	doi:10.5061/dryad.2c1s7	http://dx.doi.org/10.5061/dryad.2c1s7
ACERCA_W_sapling	Data collection	Measurement methods	Light environment (L)	PAR Quantum sensor	Skye Instruments Ltd, Llandrindod Wells, United Kingdom	SDL5050 DataHog 2	Skye Instruments Ltd, Llandrindod Wells, United Kingdom	September 2012	Data analysis	ACERCA_W_sapling_L	data record 7	Dryad	doi:10.5061/dryad.2c1s7	http://dx.doi.org/10.5061/dryad.2c1s7
BETUSP_W_sapling	Data collection	Measurement methods	Light environment (L)	PAR Quantum sensor	Skye Instruments Ltd, Llandrindod Wells, United Kingdom	SDL5050 DataHog 2	Skye Instruments Ltd, Llandrindod Wells, United Kingdom	September 2012	Data analysis	BETUSP_W_sapling_L	data record 7	Dryad	doi:10.5061/dryad.2c1s7	http://dx.doi.org/10.5061/dryad.2c1s7
ACERPS_AH_sapling	Data collection	Measurement methods	Light environment (L)	PAR Quantum sensor	Skye Instruments Ltd, Llandrindod Wells, United Kingdom	SDL5050 DataHog 2	Skye Instruments Ltd, Llandrindod Wells, United Kingdom	July-August 2013	Data analysis	ACERPS_AH_sapling_L	data record 7	Dryad	doi:10.5061/dryad.2c1s7	http://dx.doi.org/10.5061/dryad.2c1s7
FRAXEX_AH_sapling	Data collection	Measurement methods	Light environment (L)	PAR Quantum sensor	Skye Instruments Ltd, Llandrindod Wells, United Kingdom	SDL5050 DataHog 2	Skye Instruments Ltd, Llandrindod Wells, United Kingdom	July-August 2013	Data analysis	FRAXEX_AH_sapling_L	data record 7	Dryad	doi:10.5061/dryad.2c1s7	http://dx.doi.org/10.5061/dryad.2c1s7
QUERRO_AH_sapling	Data collection	Measurement methods	Light environment (L)	PAR Quantum sensor	Skye Instruments Ltd, Llandrindod Wells, United Kingdom	SDL5050 DataHog 2	Skye Instruments Ltd, Llandrindod Wells, United Kingdom	July-August 2013	Data analysis	QUERRO_AH_sapling_L	data record 7	Dryad	doi:10.5061/dryad.2c1s7	http://dx.doi.org/10.5061/dryad.2c1s7
FAGUSY_AH_sapling	Data collection	Measurement methods	Light environment (L)	PAR Quantum sensor	Skye Instruments Ltd, Llandrindod Wells, United Kingdom	SDL5050 DataHog 2	Skye Instruments Ltd, Llandrindod Wells, United Kingdom	July-August 2013	Data analysis	FAGUSY_AH_sapling_L	data record 7	Dryad	doi:10.5061/dryad.2c1s7	http://dx.doi.org/10.5061/dryad.2c1s7
CORYAV_AH_sapling	Data collection	Measurement methods	Light environment (L)	PAR Quantum sensor	Skye Instruments Ltd, Llandrindod Wells, United Kingdom	SDL5050 DataHog 2	Skye Instruments Ltd, Llandrindod Wells, United Kingdom	July-August 2013	Data analysis	CORYAV_AH_sapling_L	data record 7	Dryad	doi:10.5061/dryad.2c1s7	http://dx.doi.org/10.5061/dryad.2c1s7
CRATMO_AH_sapling	Data collection	Measurement methods	Light environment (L)	PAR Quantum sensor	Skye Instruments Ltd, Llandrindod Wells, United Kingdom	SDL5050 DataHog 2	Skye Instruments Ltd, Llandrindod Wells, United Kingdom	July-August 2013	Data analysis	CRATMO_AH_sapling_L	data record 7	Dryad	doi:10.5061/dryad.2c1s7	http://dx.doi.org/10.5061/dryad.2c1s7
ACERCA_AH_sapling	Data collection	Measurement methods	Light environment (L)	PAR Quantum sensor	Skye Instruments Ltd, Llandrindod Wells, United Kingdom	SDL5050 DataHog 2	Skye Instruments Ltd, Llandrindod Wells, United Kingdom	July-August 2013	Data analysis	ACERCA_AH_sapling_L	data record 7	Dryad	doi:10.5061/dryad.2c1s7	http://dx.doi.org/10.5061/dryad.2c1s7
BETUSP_AH_sapling	Data collection	Measurement methods	Light environment (L)	PAR Quantum sensor	Skye Instruments Ltd, Llandrindod Wells, United Kingdom	SDL5050 DataHog 2	Skye Instruments Ltd, Llandrindod Wells, United Kingdom	July-August 2013	Data analysis	BETUSP_AH_sapling_L	data record 7	Dryad	doi:10.5061/dryad.2c1s7	http://dx.doi.org/10.5061/dryad.2c1s7
ACERPS_OXF_sapling	Data collection	Measurement methods	Light environment (L)	PAR Quantum sensor	Skye Instruments Ltd, Llandrindod Wells, United Kingdom	SDL5050 DataHog 2	Skye Instruments Ltd, Llandrindod Wells, United Kingdom	September 2014	Data analysis	ACERPS_OXF_sapling_L	data record 7	Dryad	doi:10.5061/dryad.2c1s7	http://dx.doi.org/10.5061/dryad.2c1s7
FRAXEX_OXF_sapling	Data collection	Measurement methods	Light environment (L)	PAR Quantum sensor	Skye Instruments Ltd, Llandrindod Wells, United Kingdom	SDL5050 DataHog 2	Skye Instruments Ltd, Llandrindod Wells, United Kingdom	September 2014	Data analysis	FRAXEX_OXF_sapling_L	data record 7	Dryad	doi:10.5061/dryad.2c1s7	http://dx.doi.org/10.5061/dryad.2c1s7
QUERRO_OXF_sapling	Data collection	Measurement methods	Light environment (L)	PAR Quantum sensor	Skye Instruments Ltd, Llandrindod Wells, United Kingdom	SDL5050 DataHog 2	Skye Instruments Ltd, Llandrindod Wells, United Kingdom	September 2014	Data analysis	QUERRO_OXF_sapling_L	data record 7	Dryad	doi:10.5061/dryad.2c1s7	http://dx.doi.org/10.5061/dryad.2c1s7
FAGUSY_OXF_sapling	Data collection	Measurement methods	Light environment (L)	PAR Quantum sensor	Skye Instruments Ltd, Llandrindod Wells, United Kingdom	SDL5050 DataHog 2	Skye Instruments Ltd, Llandrindod Wells, United Kingdom	September 2014	Data analysis	FAGUSY_OXF_sapling_L	data record 7	Dryad	doi:10.5061/dryad.2c1s7	http://dx.doi.org/10.5061/dryad.2c1s7
CORYAV_OXF_sapling	Data collection	Measurement methods	Light environment (L)	PAR Quantum sensor	Skye Instruments Ltd, Llandrindod Wells, United Kingdom	SDL5050 DataHog 2	Skye Instruments Ltd, Llandrindod Wells, United Kingdom	September 2014	Data analysis	CORYAV_OXF_sapling_L	data record 7	Dryad	doi:10.5061/dryad.2c1s7	http://dx.doi.org/10.5061/dryad.2c1s7
CRATMO_OXF_sapling	Data collection	Measurement methods	Light environment (L)	PAR Quantum sensor	Skye Instruments Ltd, Llandrindod Wells, United Kingdom	SDL5050 DataHog 2	Skye Instruments Ltd, Llandrindod Wells, United Kingdom	September 2014	Data analysis	CRATMO_OXF_sapling_L	data record 7	Dryad	doi:10.5061/dryad.2c1s7	http://dx.doi.org/10.5061/dryad.2c1s7
ACERCA_OXF_sapling	Data collection	Measurement methods	Light environment (L)	PAR Quantum sensor	Skye Instruments Ltd, Llandrindod Wells, United Kingdom	SDL5050 DataHog 2	Skye Instruments Ltd, Llandrindod Wells, United Kingdom	September 2014	Data analysis	ACERCA_OXF_sapling_L	data record 7	Dryad	doi:10.5061/dryad.2c1s7	http://dx.doi.org/10.5061/dryad.2c1s7
BETUSP_OXF_sapling	Data collection	Measurement methods	Light environment (L)	PAR Quantum sensor	Skye Instruments Ltd, Llandrindod Wells, United Kingdom	SDL5050 DataHog 2	Skye Instruments Ltd, Llandrindod Wells, United Kingdom	September 2014	Data analysis	BETUSP_OXF_sapling_L	data record 7	Dryad	doi:10.5061/dryad.2c1s7	http://dx.doi.org/10.5061/dryad.2c1s7
