# Supplementary material for: Allometry and growth of eight tree taxa in United Kingdom woodlands
Source: Sci Data. 2015 Mar 3;2:150006. doi: 10.1038/sdata.2015.6 (PMC4413227; doi:10.1038/sdata.2015.6)
Supplement: Supplementary file 1 [file sdata20156-isa1.zip › a_canopy_Evans.txt]

Sample Name	Protocol REF	Protocol REF	Protocol REF	Assay Name	Raw Data File	Comment [Data Repository]	Comment [Data Record Accession]	Protocol REF	Parameter Value[instrument]	Derived Data File	Comment [Data Repository]	Comment [Data Record Accession]	Comment [Data Record URI]
ACERPS_W_sapling	Data collection	Measurement methods	Canopy openness	ACERPS_W_sapling_CO	data record 6	Dryad	doi:10.5061/dryad.2c1s7	Data analysis	Gap Light Analyzer software	data record 7	Dryad	doi:10.5061/dryad.2c1s7	http://dx.doi.org/10.5061/dryad.2c1s7
FRAXEX_W_sapling	Data collection	Measurement methods	Canopy openness	FRAXEX_W_sapling_CO	data record 6	Dryad	doi:10.5061/dryad.2c1s7	Data analysis	Gap Light Analyzer software	data record 7	Dryad	doi:10.5061/dryad.2c1s7	http://dx.doi.org/10.5061/dryad.2c1s7
QUERRO_W_sapling	Data collection	Measurement methods	Canopy openness	QUERRO_W_sapling_CO	data record 6	Dryad	doi:10.5061/dryad.2c1s7	Data analysis	Gap Light Analyzer software	data record 7	Dryad	doi:10.5061/dryad.2c1s7	http://dx.doi.org/10.5061/dryad.2c1s7
FAGUSY_W_sapling	Data collection	Measurement methods	Canopy openness	FAGUSY_W_sapling_CO	data record 6	Dryad	doi:10.5061/dryad.2c1s7	Data analysis	Gap Light Analyzer software	data record 7	Dryad	doi:10.5061/dryad.2c1s7	http://dx.doi.org/10.5061/dryad.2c1s7
CORYAV_W_sapling	Data collection	Measurement methods	Canopy openness	CORYAV_W_sapling_CO	data record 6	Dryad	doi:10.5061/dryad.2c1s7	Data analysis	Gap Light Analyzer software	data record 7	Dryad	doi:10.5061/dryad.2c1s7	http://dx.doi.org/10.5061/dryad.2c1s7
CRATMO_W_sapling	Data collection	Measurement methods	Canopy openness	CRATMO_W_sapling_CO	data record 6	Dryad	doi:10.5061/dryad.2c1s7	Data analysis	Gap Light Analyzer software	data record 7	Dryad	doi:10.5061/dryad.2c1s7	http://dx.doi.org/10.5061/dryad.2c1s7
ACERCA_W_sapling	Data collection	Measurement methods	Canopy openness	ACERCA_W_sapling_CO	data record 6	Dryad	doi:10.5061/dryad.2c1s7	Data analysis	Gap Light Analyzer software	data record 7	Dryad	doi:10.5061/dryad.2c1s7	http://dx.doi.org/10.5061/dryad.2c1s7
BETUSP_W_sapling	Data collection	Measurement methods	Canopy openness	BETUSP_W_sapling_CO	data record 6	Dryad	doi:10.5061/dryad.2c1s7	Data analysis	Gap Light Analyzer software	data record 7	Dryad	doi:10.5061/dryad.2c1s7	http://dx.doi.org/10.5061/dryad.2c1s7
ACERPS_AH_sapling	Data collection	Measurement methods	Canopy openness	ACERPS_AH_sapling_CO	data record 6	Dryad	doi:10.5061/dryad.2c1s7	Data analysis	Gap Light Analyzer software	data record 7	Dryad	doi:10.5061/dryad.2c1s7	http://dx.doi.org/10.5061/dryad.2c1s7
FRAXEX_AH_sapling	Data collection	Measurement methods	Canopy openness	FRAXEX_AH_sapling_CO	data record 6	Dryad	doi:10.5061/dryad.2c1s7	Data analysis	Gap Light Analyzer software	data record 7	Dryad	doi:10.5061/dryad.2c1s7	http://dx.doi.org/10.5061/dryad.2c1s7
QUERRO_AH_sapling	Data collection	Measurement methods	Canopy openness	QUERRO_AH_sapling_CO	data record 6	Dryad	doi:10.5061/dryad.2c1s7	Data analysis	Gap Light Analyzer software	data record 7	Dryad	doi:10.5061/dryad.2c1s7	http://dx.doi.org/10.5061/dryad.2c1s7
FAGUSY_AH_sapling	Data collection	Measurement methods	Canopy openness	FAGUSY_AH_sapling_CO	data record 6	Dryad	doi:10.5061/dryad.2c1s7	Data analysis	Gap Light Analyzer software	data record 7	Dryad	doi:10.5061/dryad.2c1s7	http://dx.doi.org/10.5061/dryad.2c1s7
CORYAV_AH_sapling	Data collection	Measurement methods	Canopy openness	CORYAV_AH_sapling_CO	data record 6	Dryad	doi:10.5061/dryad.2c1s7	Data analysis	Gap Light Analyzer software	data record 7	Dryad	doi:10.5061/dryad.2c1s7	http://dx.doi.org/10.5061/dryad.2c1s7
CRATMO_AH_sapling	Data collection	Measurement methods	Canopy openness	CRATMO_AH_sapling_CO	data record 6	Dryad	doi:10.5061/dryad.2c1s7	Data analysis	Gap Light Analyzer software	data record 7	Dryad	doi:10.5061/dryad.2c1s7	http://dx.doi.org/10.5061/dryad.2c1s7
ACERCA_AH_sapling	Data collection	Measurement methods	Canopy openness	ACERCA_AH_sapling_CO	data record 6	Dryad	doi:10.5061/dryad.2c1s7	Data analysis	Gap Light Analyzer software	data record 7	Dryad	doi:10.5061/dryad.2c1s7	http://dx.doi.org/10.5061/dryad.2c1s7
BETUSP_AH_sapling	Data collection	Measurement methods	Canopy openness	BETUSP_AH_sapling_CO	data record 6	Dryad	doi:10.5061/dryad.2c1s7	Data analysis	Gap Light Analyzer software	data record 7	Dryad	doi:10.5061/dryad.2c1s7	http://dx.doi.org/10.5061/dryad.2c1s7
ACERPS_OXF_sapling	Data collection	Measurement methods	Canopy openness	ACERPS_OXF_sapling_CO	data record 6	Dryad	doi:10.5061/dryad.2c1s7	Data analysis	Gap Light Analyzer software	data record 7	Dryad	doi:10.5061/dryad.2c1s7	http://dx.doi.org/10.5061/dryad.2c1s7
FRAXEX_OXF_sapling	Data collection	Measurement methods	Canopy openness	FRAXEX_OXF_sapling_CO	data record 6	Dryad	doi:10.5061/dryad.2c1s7	Data analysis	Gap Light Analyzer software	data record 7	Dryad	doi:10.5061/dryad.2c1s7	http://dx.doi.org/10.5061/dryad.2c1s7
QUERRO_OXF_sapling	Data collection	Measurement methods	Canopy openness	QUERRO_OXF_sapling_CO	data record 6	Dryad	doi:10.5061/dryad.2c1s7	Data analysis	Gap Light Analyzer software	data record 7	Dryad	doi:10.5061/dryad.2c1s7	http://dx.doi.org/10.5061/dryad.2c1s7
FAGUSY_OXF_sapling	Data collection	Measurement methods	Canopy openness	FAGUSY_OXF_sapling_CO	data record 6	Dryad	doi:10.5061/dryad.2c1s7	Data analysis	Gap Light Analyzer software	data record 7	Dryad	doi:10.5061/dryad.2c1s7	http://dx.doi.org/10.5061/dryad.2c1s7
CORYAV_OXF_sapling	Data collection	Measurement methods	Canopy openness	CORYAV_OXF_sapling_CO	data record 6	Dryad	doi:10.5061/dryad.2c1s7	Data analysis	Gap Light Analyzer software	data record 7	Dryad	doi:10.5061/dryad.2c1s7	http://dx.doi.org/10.5061/dryad.2c1s7
CRATMO_OXF_sapling	Data collection	Measurement methods	Canopy openness	CRATMO_OXF_sapling_CO	data record 6	Dryad	doi:10.5061/dryad.2c1s7	Data analysis	Gap Light Analyzer software	data record 7	Dryad	doi:10.5061/dryad.2c1s7	http://dx.doi.org/10.5061/dryad.2c1s7
ACERCA_OXF_sapling	Data collection	Measurement methods	Canopy openness	ACERCA_OXF_sapling_CO	data record 6	Dryad	doi:10.5061/dryad.2c1s7	Data analysis	Gap Light Analyzer software	data record 7	Dryad	doi:10.5061/dryad.2c1s7	http://dx.doi.org/10.5061/dryad.2c1s7
BETUSP_OXF_sapling	Data collection	Measurement methods	Canopy openness	BETUSP_OXF_sapling_CO	data record 6	Dryad	doi:10.5061/dryad.2c1s7	Data analysis	Gap Light Analyzer software	data record 7	Dryad	doi:10.5061/dryad.2c1s7	http://dx.doi.org/10.5061/dryad.2c1s7
ACERPS_W_adult	Data collection	Measurement methods	Canopy openness	ACERPS_W_adult_CO	data record 6	Dryad	doi:10.5061/dryad.2c1s7	Data analysis	Gap Light Analyzer software	data record 7	Dryad	doi:10.5061/dryad.2c1s7	http://dx.doi.org/10.5061/dryad.2c1s7
FRAXEX_W_adult	Data collection	Measurement methods	Canopy openness	FRAXEX_W_adult_CO	data record 6	Dryad	doi:10.5061/dryad.2c1s7	Data analysis	Gap Light Analyzer software	data record 7	Dryad	doi:10.5061/dryad.2c1s7	http://dx.doi.org/10.5061/dryad.2c1s7
QUERRO_W_adult	Data collection	Measurement methods	Canopy openness	QUERRO_W_adult_CO	data record 6	Dryad	doi:10.5061/dryad.2c1s7	Data analysis	Gap Light Analyzer software	data record 7	Dryad	doi:10.5061/dryad.2c1s7	http://dx.doi.org/10.5061/dryad.2c1s7
FAGUSY_W_adult	Data collection	Measurement methods	Canopy openness	FAGUSY_W_adult_CO	data record 6	Dryad	doi:10.5061/dryad.2c1s7	Data analysis	Gap Light Analyzer software	data record 7	Dryad	doi:10.5061/dryad.2c1s7	http://dx.doi.org/10.5061/dryad.2c1s7
CORYAV_W_adult	Data collection	Measurement methods	Canopy openness	CORYAV_W_adult_CO	data record 6	Dryad	doi:10.5061/dryad.2c1s7	Data analysis	Gap Light Analyzer software	data record 7	Dryad	doi:10.5061/dryad.2c1s7	http://dx.doi.org/10.5061/dryad.2c1s7
CRATMO_W_adult	Data collection	Measurement methods	Canopy openness	CRATMO_W_adult_CO	data record 6	Dryad	doi:10.5061/dryad.2c1s7	Data analysis	Gap Light Analyzer software	data record 7	Dryad	doi:10.5061/dryad.2c1s7	http://dx.doi.org/10.5061/dryad.2c1s7
ACERCA_W_adult	Data collection	Measurement methods	Canopy openness	ACERCA_W_adult_CO	data record 6	Dryad	doi:10.5061/dryad.2c1s7	Data analysis	Gap Light Analyzer software	data record 7	Dryad	doi:10.5061/dryad.2c1s7	http://dx.doi.org/10.5061/dryad.2c1s7
BETUSP_W_adult	Data collection	Measurement methods	Canopy openness	BETUSP_W_adult_CO	data record 6	Dryad	doi:10.5061/dryad.2c1s7	Data analysis	Gap Light Analyzer software	data record 7	Dryad	doi:10.5061/dryad.2c1s7	http://dx.doi.org/10.5061/dryad.2c1s7
ACERPS_AH_adult	Data collection	Measurement methods	Canopy openness	ACERPS_AH_adult_CO	data record 6	Dryad	doi:10.5061/dryad.2c1s7	Data analysis	Gap Light Analyzer software	data record 7	Dryad	doi:10.5061/dryad.2c1s7	http://dx.doi.org/10.5061/dryad.2c1s7
FRAXEX_AH_adult	Data collection	Measurement methods	Canopy openness	FRAXEX_AH_adult_CO	data record 6	Dryad	doi:10.5061/dryad.2c1s7	Data analysis	Gap Light Analyzer software	data record 7	Dryad	doi:10.5061/dryad.2c1s7	http://dx.doi.org/10.5061/dryad.2c1s7
QUERRO_AH_adult	Data collection	Measurement methods	Canopy openness	QUERRO_AH_adult_CO	data record 6	Dryad	doi:10.5061/dryad.2c1s7	Data analysis	Gap Light Analyzer software	data record 7	Dryad	doi:10.5061/dryad.2c1s7	http://dx.doi.org/10.5061/dryad.2c1s7
FAGUSY_AH_adult	Data collection	Measurement methods	Canopy openness	FAGUSY_AH_adult_CO	data record 6	Dryad	doi:10.5061/dryad.2c1s7	Data analysis	Gap Light Analyzer software	data record 7	Dryad	doi:10.5061/dryad.2c1s7	http://dx.doi.org/10.5061/dryad.2c1s7
CORYAV_AH_adult	Data collection	Measurement methods	Canopy openness	CORYAV_AH_adult_CO	data record 6	Dryad	doi:10.5061/dryad.2c1s7	Data analysis	Gap Light Analyzer software	data record 7	Dryad	doi:10.5061/dryad.2c1s7	http://dx.doi.org/10.5061/dryad.2c1s7
CRATMO_AH_adult	Data collection	Measurement methods	Canopy openness	CRATMO_AH_adult_CO	data record 6	Dryad	doi:10.5061/dryad.2c1s7	Data analysis	Gap Light Analyzer software	data record 7	Dryad	doi:10.5061/dryad.2c1s7	http://dx.doi.org/10.5061/dryad.2c1s7
ACERCA_AH_adult	Data collection	Measurement methods	Canopy openness	ACERCA_AH_adult_CO	data record 6	Dryad	doi:10.5061/dryad.2c1s7	Data analysis	Gap Light Analyzer software	data record 7	Dryad	doi:10.5061/dryad.2c1s7	http://dx.doi.org/10.5061/dryad.2c1s7
BETUSP_AH_adult	Data collection	Measurement methods	Canopy openness	BETUSP_AH_adult_CO	data record 6	Dryad	doi:10.5061/dryad.2c1s7	Data analysis	Gap Light Analyzer software	data record 7	Dryad	doi:10.5061/dryad.2c1s7	http://dx.doi.org/10.5061/dryad.2c1s7
ACERPS_OXF_adult	Data collection	Measurement methods	Canopy openness	ACERPS_OXF_adult_CO	data record 6	Dryad	doi:10.5061/dryad.2c1s7	Data analysis	Gap Light Analyzer software	data record 7	Dryad	doi:10.5061/dryad.2c1s7	http://dx.doi.org/10.5061/dryad.2c1s7
FRAXEX_OXF_adult	Data collection	Measurement methods	Canopy openness	FRAXEX_OXF_adult_CO	data record 6	Dryad	doi:10.5061/dryad.2c1s7	Data analysis	Gap Light Analyzer software	data record 7	Dryad	doi:10.5061/dryad.2c1s7	http://dx.doi.org/10.5061/dryad.2c1s7
QUERRO_OXF_adult	Data collection	Measurement methods	Canopy openness	QUERRO_OXF_adult_CO	data record 6	Dryad	doi:10.5061/dryad.2c1s7	Data analysis	Gap Light Analyzer software	data record 7	Dryad	doi:10.5061/dryad.2c1s7	http://dx.doi.org/10.5061/dryad.2c1s7
FAGUSY_OXF_adult	Data collection	Measurement methods	Canopy openness	FAGUSY_OXF_adult_CO	data record 6	Dryad	doi:10.5061/dryad.2c1s7	Data analysis	Gap Light Analyzer software	data record 7	Dryad	doi:10.5061/dryad.2c1s7	http://dx.doi.org/10.5061/dryad.2c1s7
CORYAV_OXF_adult	Data collection	Measurement methods	Canopy openness	CORYAV_OXF_adult_CO	data record 6	Dryad	doi:10.5061/dryad.2c1s7	Data analysis	Gap Light Analyzer software	data record 7	Dryad	doi:10.5061/dryad.2c1s7	http://dx.doi.org/10.5061/dryad.2c1s7
CRATMO_OXF_adult	Data collection	Measurement methods	Canopy openness	CRATMO_OXF_adult_CO	data record 6	Dryad	doi:10.5061/dryad.2c1s7	Data analysis	Gap Light Analyzer software	data record 7	Dryad	doi:10.5061/dryad.2c1s7	http://dx.doi.org/10.5061/dryad.2c1s7
ACERCA_OXF_adult	Data collection	Measurement methods	Canopy openness	ACERCA_OXF_adult_CO	data record 6	Dryad	doi:10.5061/dryad.2c1s7	Data analysis	Gap Light Analyzer software	data record 7	Dryad	doi:10.5061/dryad.2c1s7	http://dx.doi.org/10.5061/dryad.2c1s7
BETUSP_OXF_adult	Data collection	Measurement methods	Canopy openness	BETUSP_OXF_adult_CO	data record 6	Dryad	doi:10.5061/dryad.2c1s7	Data analysis	Gap Light Analyzer software	data record 7	Dryad	doi:10.5061/dryad.2c1s7	http://dx.doi.org/10.5061/dryad.2c1s7
